# Supplementary material for: A graph clustering algorithm for detection and genotyping of structural variants from long reads
Source: Gigascience. 2024 Jan 11;13:giad112. doi: 10.1093/gigascience/giad112 (PMC10783151; doi:10.1093/gigascience/giad112)
Supplement: giad112_Supplemental_Files [file giad112_supplemental_files.zip]

Archive with 3 entries (3 files):
- SupplementaryFile1.xlsx
- SupplementaryFile2_benchmarkDetailedInstructions.pdf
- SupplementaryFile3_SupplementaryTablesAndFigures.pdf
