# Supplementary material for: A graph clustering algorithm for detection and genotyping of structural variants from long reads
Source: Gigascience. 2024 Jan 11;13:giad112. doi: 10.1093/gigascience/giad112 (PMC10783151; doi:10.1093/gigascience/giad112)
Supplement: giad112_Supplemental_Files [file giad112_supplemental_files.zip › SupplementaryFile1.xlsx]

## Sheet: Results_Arabidospis_SIM
INDEL_SIMULATION_DATA_BENCHMARK					INVERSION_SIMULATION_DATA_BENCHMARK					TIME_BENCHMARK
Caller	Depth	Recall	Precision	Fscore	Caller	Depth	Recall	Precision	Fscore	Caller	Depth	Time (seconds)
CuteSV	20	98.71	99.62	99.16	CuteSV	20	48.67	50.33	49.48	CuteSV	20	156
Dysgu	20	98.66	98.89	98.78	Dysgu	20	48.96	90.92	63.64	CuteSV	30	228
NGSEP	20	98.71	99.5	99.1	NGSEP	20	51.38	99.62	67.8	CuteSV	45	345
Sniffles	20	96.71	99.52	98.09	Sniffles	20	23.2	99.38	37.61	CuteSV	60	449
SVIM	20	96.07	98.55	97.3	SVIM	20	55.54	100	71.42	Dysgu	20	212
CuteSV	30	98.94	99.53	99.23	CuteSV	30	50.9	50.34	50.61	Dysgu	30	280
Dysgu	30	98.73	99.27	99	Dysgu	30	50.51	98.3	66.73	Dysgu	45	425
NGSEP	30	99.04	99.36	99.2	NGSEP	30	51.82	99.72	68.2	Dysgu	60	569
Sniffles	30	96.68	99.28	97.96	Sniffles	30	27.17	99.29	42.66	NGSEP	20	99
SVIM	30	96.66	98.49	97.57	SVIM	30	56.32	99.91	72.03	NGSEP	30	138
CuteSV	45	99.44	99.67	99.55	CuteSV	45	52.2	50.02	51.09	NGSEP	45	222
Dysgu	45	98.68	99.15	98.92	Dysgu	45	52.59	98.82	68.65	NGSEP	60	298
NGSEP	45	99.2	99.36	99.28	NGSEP	45	51.62	99.63	68.01	Sniffles	20	73
Sniffles	45	96.78	99.49	98.12	Sniffles	45	29.73	99.35	45.77	Sniffles	30	124
SVIM	45	98.38	99.69	99.03	SVIM	45	57.63	100	73.12	Sniffles	45	169
CuteSV	60	99.62	99.39	99.51	CuteSV	60	52.59	49.86	51.19	Sniffles	60	213
Dysgu	60	98.61	98.96	98.79	Dysgu	60	52.54	99.27	68.71	SVIM	20	150
NGSEP	60	99.36	99.29	99.33	NGSEP	60	50.99	99.72	67.48	SVIM	30	228
Sniffles	60	96.78	99.3	98.02	Sniffles	60	32.83	99.56	49.38	SVIM	45	349
SVIM	60	98.8	99.67	99.23	SVIM	60	58.5	99.92	73.79	SVIM	60	500
*SVIM results with depth=20 and filter >=40 appear as 0 given that this parameters provide 0 SV calls.

## Sheet: Results_T2T_SIM
INDEL_SIMULATION_DATA_BENCHMARK						TIME_BENCHMARK
Caller	Platform	Depth	Recall	Precision	Fscore	Caller	Depth	Time (seconds)
CuteSV	SIM_ONT	5	50.09	99.37	66.6	CuteSV	5	1023
Dysgu	SIM_ONT	5	94.81	94.03	94.42	Dysgu	5	652
NGSEP	SIM_ONT	5	89.97	96.21	92.99	NGSEP	5	773
Sniffles	SIM_ONT	5	91.09	99.49	95.1	Sniffles	5	496
SVIM	SIM_ONT	5	50.55	41.13	45.35	SVIM	5	501
CuteSV	SIM_ONT	10	91.25	99.23	95.07	CuteSV	10	2045
Dysgu	SIM_ONT	10	99.39	90.65	94.82	Dysgu	10	1226
NGSEP	SIM_ONT	10	97.56	95.17	96.35	NGSEP	10	1537
Sniffles	SIM_ONT	10	96.57	99.11	97.82	Sniffles	10	964
SVIM	SIM_ONT	10	77.8	34.51	47.81	SVIM	10	970
CuteSV	SIM_ONT	20	96.25	98.88	97.55	CuteSV	20	4030
Dysgu	SIM_ONT	20	99.53	82.49	90.22	Dysgu	20	2362
NGSEP	SIM_ONT	20	98.5	95.46	96.96	NGSEP	20	2954
Sniffles	SIM_ONT	20	97.53	99.17	98.34	Sniffles	20	1974
SVIM	SIM_ONT	20	96.21	24.69	39.3	SVIM	20	1939
CuteSV	SIM_ONT	30	96.84	98.43	97.63	CuteSV	30	6308
Dysgu	SIM_ONT	30	99.59	87.9	93.38	Dysgu	30	3045
NGSEP	SIM_ONT	30	98.72	95.93	97.3	NGSEP	30	4409
Sniffles	SIM_ONT	30	97.83	99.16	98.49	Sniffles	30	2869
SVIM	SIM_ONT	30	97.22	18.23	30.7	SVIM	30	2917
CuteSV	SIM_ONT	40	97.22	97.82	97.52	CuteSV	40	8147
Dysgu	SIM_ONT	40	99.56	83.86	91.04	Dysgu	40	3834
NGSEP	SIM_ONT	40	98.82	96.53	97.66	NGSEP	40	5853
Sniffles	SIM_ONT	40	97.88	99.17	98.52	Sniffles	40	3760
SVIM	SIM_ONT	40	97.51	14.33	24.99	SVIM	40	4015
CuteSV	SIM_ONT	60	97.54	96.43	96.98	CuteSV	60	12493
Dysgu	SIM_ONT	60	99.55	83.7	90.94	Dysgu	60	5297
NGSEP	SIM_ONT	60	98.96	96.98	97.96	NGSEP	60	8763
Sniffles	SIM_ONT	60	97.97	99.16	98.56	Sniffles	60	5829
SVIM	SIM_ONT	60	97.93	10.19	18.46	SVIM	60	6096

## Sheet: Results_GIAB_HG002
HG002_GIAB_T1+2_BENCHMARK								HG002_GIAB_T1_BENCHMARK
Caller	Platform	Depth	Recall	Precision	GTAccuracy	Fscore	GTFscore	Caller	Platform	Depth	Recall	Precision	GTAccuracy	Fscore	GTFscore
CuteSV	CCS	5	19.89	64.35	88.07	30.39	32.45	CuteSV	CCS	5	21.16	97.56	90.2	34.78	34.28
Dysgu	CCS	5	71.45	60.43	85.35	65.48	77.78	Dysgu	CCS	5	75.12	95.58	87.16	84.12	80.69
NGSEP	CCS	5	67.96	59.39	80.81	63.38	73.83	NGSEP	CCS	5	71.91	94.99	82.01	81.85	76.63
Sniffles	CCS	5	69.1	57.06	87.1	62.51	77.06	Sniffles	CCS	5	72.65	94.44	88.89	82.12	79.95
SVIM	CCS	5	85.23	48.01	42.95	61.42	57.12	SVIM	CCS	5	87.96	89	44.88	88.48	59.43
CuteSV	CCS	10	52.97	63.99	90.86	57.96	66.92	CuteSV	CCS	10	55.83	96.97	92.48	70.87	69.63
Dysgu	CCS	10	89.42	57.94	90.83	70.32	90.12	Dysgu	CCS	10	92.79	94.62	92.86	93.7	92.82
NGSEP	CCS	10	86.81	57.56	90.95	69.22	88.83	NGSEP	CCS	10	90.73	94.11	92.91	92.39	91.81
Sniffles	CCS	10	85.96	54.94	91.2	67.04	88.5	Sniffles	CCS	10	89.01	93.65	93.77	91.27	91.33
SVIM	CCS	10	92.41	44.02	77.91	59.63	84.54	SVIM	CCS	10	94.83	85.91	80.71	90.15	87.2
CuteSV	CCS	20	73.53	63.73	94.97	68.28	82.89	CuteSV	CCS	20	77.04	96.03	96.57	85.49	85.71
Dysgu	CCS	20	93.7	56.37	93.41	70.4	93.55	Dysgu	CCS	20	97.07	93.91	95.49	95.47	96.27
NGSEP	CCS	20	91.52	56.58	93.87	69.93	92.68	NGSEP	CCS	20	95.55	93.45	96.02	94.49	95.78
Sniffles	CCS	20	91.14	54.49	94	68.2	92.55	Sniffles	CCS	20	94.24	93.57	96.61	93.91	95.41
SVIM	CCS	20	93.45	40.57	90.82	56.58	92.12	SVIM	CCS	20	95.75	81.98	93.66	88.33	94.69
CuteSV	CCS	30	76.25	63.13	96.56	69.07	85.21	CuteSV	CCS	30	79.91	95.64	97.99	87.07	88.03
Dysgu	CCS	30	93.96	56.94	94.46	70.91	94.21	Dysgu	CCS	30	97.27	94.19	96.37	95.71	96.82
NGSEP	CCS	30	91.98	56.49	93.86	69.99	92.91	NGSEP	CCS	30	96.11	93.56	96.09	94.82	96.1
Sniffles	CCS	30	92.52	54.38	94.84	68.5	93.67	Sniffles	CCS	30	95.71	93.72	97.36	94.7	96.53
SVIM	CCS	30	93.44	39.24	92.07	55.27	92.75	SVIM	CCS	30	95.7	79.3	95.01	86.73	95.35
CuteSV	CCS	40	76.28	63.04	97.25	69.03	85.5	CuteSV	CCS	40	79.89	95.39	98.7	86.95	88.3
Dysgu	CCS	40	94.11	56.54	94.86	70.64	94.48	Dysgu	CCS	40	97.47	93.77	96.76	95.59	97.11
NGSEP	CCS	40	91.98	56.51	93.83	70.01	92.9	NGSEP	CCS	40	96.22	93.46	96.14	94.82	96.18
Sniffles	CCS	40	92.89	54.37	95.28	68.59	94.07	Sniffles	CCS	40	96.06	93.62	97.67	94.82	96.86
SVIM	CCS	40	93.38	38.32	92.4	54.34	92.89	SVIM	CCS	40	95.74	76.85	95.29	85.26	95.51
CuteSV	CCS	56	75.78	63.37	97.54	69.02	85.29	CuteSV	CCS	56	79.45	95.37	98.89	86.69	88.11
Dysgu	CCS	56	94.1	56.77	95.1	70.82	94.6	Dysgu	CCS	56	97.48	93.91	97.01	95.66	97.24
NGSEP	CCS	56	91.91	56.79	93.84	70.21	92.86	NGSEP	CCS	56	96.31	93.44	96.09	94.85	96.2
Sniffles	CCS	56	93.08	54.67	95.46	68.88	94.25	Sniffles	CCS	56	96.22	93.81	97.8	95	97
SVIM	CCS	56	93.43	37.64	92.46	53.66	92.94	SVIM	CCS	56	95.72	74.61	95.39	83.85	95.55
CuteSV	ONT_UL	5	20.62	62.17	89.98	30.97	33.55	CuteSV	ONT_UL	5	23.04	96.02	90.95	37.16	36.77
Dysgu	ONT_UL	5	52.04	53.71	82.03	52.86	63.68	Dysgu	ONT_UL	5	56	90.48	83.63	69.18	67.08
NGSEP	ONT_UL	5	56.07	60.84	78.54	58.36	65.43	NGSEP	ONT_UL	5	61.9	90.31	79.47	73.46	69.59
Sniffles	ONT_UL	5	67.2	54.47	83.04	60.17	74.28	Sniffles	ONT_UL	5	71.39	88.61	84.77	79.07	77.51
SVIM	ONT_UL	5	83.55	26.49	39.1	40.23	53.27	SVIM	ONT_UL	5	86.66	18.45	42	30.42	56.58
CuteSV	ONT_UL	10	56.95	59.42	91.61	58.16	70.24	CuteSV	ONT_UL	10	61.3	94.11	93.06	74.24	73.91
Dysgu	ONT_UL	10	77.44	54.96	86.2	64.29	81.59	Dysgu	ONT_UL	10	82.28	90.39	88.23	86.15	85.15
NGSEP	ONT_UL	10	72.75	60.98	83.7	66.35	77.84	NGSEP	ONT_UL	10	79.32	87.83	85.41	83.36	82.25
Sniffles	ONT_UL	10	82.28	53.73	88.57	65.01	85.31	Sniffles	ONT_UL	10	86.55	88.02	90.69	87.28	88.57
SVIM	ONT_UL	10	91.68	22.13	66.15	35.66	76.85	SVIM	ONT_UL	10	94.05	11.34	71.3	20.25	81.11
CuteSV	ONT_UL	20	82.05	55.59	94.97	66.28	88.04	CuteSV	ONT_UL	20	86.86	91.63	96.74	89.18	91.53
Dysgu	ONT_UL	20	85.66	56.04	88.84	67.75	87.22	Dysgu	ONT_UL	20	90.68	90.79	90.78	90.73	90.73
NGSEP	ONT_UL	20	77.54	61.47	82.63	68.58	80	NGSEP	ONT_UL	20	84.3	88.8	84.79	86.49	84.54
Sniffles	ONT_UL	20	86.87	54.72	92.19	67.15	89.45	Sniffles	ONT_UL	20	91.14	89.35	94.13	90.24	92.61
SVIM	ONT_UL	20	92.27	19.05	75.87	31.58	83.27	SVIM	ONT_UL	20	94.28	6.36	81.52	11.92	87.44
CuteSV	ONT_UL	30	84.77	55.11	96.56	66.79	90.28	CuteSV	ONT_UL	30	89.61	91.57	98.02	90.58	93.63
Dysgu	ONT_UL	30	86.95	56.83	89.51	68.74	88.21	Dysgu	ONT_UL	30	91.86	91.07	91.36	91.46	91.61
NGSEP	ONT_UL	30	78.83	62.26	81.31	69.57	80.05	NGSEP	ONT_UL	30	85.35	89.76	83.56	87.5	84.45
Sniffles	ONT_UL	30	87.45	55.82	93.55	68.14	90.4	Sniffles	ONT_UL	30	91.99	90.15	95.23	91.06	93.58
SVIM	ONT_UL	30	91.73	18.24	76.89	30.43	83.66	SVIM	ONT_UL	30	93.86	4.45	82.43	8.5	87.77
CuteSV	ONT_UL	40	85.12	55.08	97.37	66.88	90.83	CuteSV	ONT_UL	40	90.14	91.69	98.61	90.9	94.18
Dysgu	ONT_UL	40	87.29	57.11	89.89	69.05	88.57	Dysgu	ONT_UL	40	92.3	91.25	91.63	91.78	91.96
NGSEP	ONT_UL	40	79.11	62.77	80.54	70	79.82	NGSEP	ONT_UL	40	85.55	90.06	82.92	87.75	84.21
Sniffles	ONT_UL	40	87.54	56.34	93.79	68.56	90.56	Sniffles	ONT_UL	40	92.08	90.45	95.47	91.26	93.74
SVIM	ONT_UL	40	91.46	17.71	77.08	29.67	83.66	SVIM	ONT_UL	40	93.59	3.44	82.72	6.64	87.82
CuteSV	ONT_UL	47	85.05	55.19	97.62	66.94	90.9	CuteSV	ONT_UL	47	90.05	91.63	98.78	90.83	94.21
Dysgu	ONT_UL	47	87.65	57.13	89.89	69.17	88.76	Dysgu	ONT_UL	47	92.5	91	91.74	91.74	92.12
NGSEP	ONT_UL	47	79.23	62.97	80.47	70.18	79.85	NGSEP	ONT_UL	47	85.71	90.31	82.92	87.95	84.29
Sniffles	ONT_UL	47	87.71	57.04	93.93	69.12	90.71	Sniffles	ONT_UL	47	92.36	90.86	95.5	91.6	93.9
SVIM	ONT_UL	47	91.29	17.47	77.32	29.33	83.73	SVIM	ONT_UL	47	93.35	2.97	82.94	5.76	87.84

## Sheet: Results_GIAB_HG002_INS
HG002_GIAB_T1+2_BENCHMARK_INS								HG002_GIAB_T1_BENCHMARK_INS
Caller	Platform	Depth	Recall	Precision	GTAccuracy	Fscore	GTFscore	Caller	Platform	Depth	Recall	Precision	GTAccuracy	Fscore	GTFscore
CuteSV	CCS	5	19.46	61.21	88.97	29.53	31.94	CuteSV	CCS	5	20.29	96.34	91.3	33.52	33.2
Dysgu	CCS	5	71.65	58.09	83.98	64.16	77.33	Dysgu	CCS	5	74.77	93.91	85.77	83.25	79.89
NGSEP	CCS	5	67.34	58.02	83.92	62.33	74.72	NGSEP	CCS	5	70.95	93.6	84.82	80.71	77.27
Sniffles	CCS	5	68.58	54.93	87.66	61	76.95	Sniffles	CCS	5	71.59	92.67	89.5	80.78	79.55
SVIM	CCS	5	83.77	45.13	41.65	58.66	55.64	SVIM	CCS	5	86.03	85.88	43.31	85.96	57.61
CuteSV	CCS	10	52.59	61.84	91.99	56.84	66.92	CuteSV	CCS	10	54.7	95.82	93.65	69.65	69.06
Dysgu	CCS	10	89.55	55.28	89.95	68.37	89.75	Dysgu	CCS	10	92.25	92.52	92.15	92.38	92.2
NGSEP	CCS	10	86.65	56.15	90.99	68.14	88.77	NGSEP	CCS	10	90.33	92.48	93.04	91.39	91.66
Sniffles	CCS	10	85.66	52.91	90.57	65.42	88.05	Sniffles	CCS	10	88.04	91.69	93.7	89.83	90.78
SVIM	CCS	10	90.92	40.91	76.1	56.43	82.85	SVIM	CCS	10	92.82	82.18	78.9	87.18	85.3
CuteSV	CCS	20	73.12	61.87	95.43	67.03	82.8	CuteSV	CCS	20	76.28	94.71	97.09	84.5	85.44
Dysgu	CCS	20	93.49	53.27	93.17	67.87	93.33	Dysgu	CCS	20	96.4	91.52	95.63	93.9	96.01
NGSEP	CCS	20	91.59	55.16	92.37	68.85	91.98	NGSEP	CCS	20	95.53	91.74	94.61	93.6	95.07
Sniffles	CCS	20	90.64	52.45	92.85	66.45	91.73	Sniffles	CCS	20	93.13	91.71	96.05	92.41	94.57
SVIM	CCS	20	92.07	37.5	88.58	53.3	90.29	SVIM	CCS	20	93.81	77.84	91.62	85.08	92.7
CuteSV	CCS	30	75.87	61.36	96.84	67.85	85.08	CuteSV	CCS	30	79.31	94.22	98.33	86.12	87.8
Dysgu	CCS	30	93.89	53.91	94.53	68.49	94.21	Dysgu	CCS	30	96.67	91.96	96.65	94.26	96.66
NGSEP	CCS	30	92.07	54.99	92.14	68.86	92.1	NGSEP	CCS	30	96.01	91.78	94.56	93.85	95.28
Sniffles	CCS	30	92.1	52.39	93.8	66.79	92.94	Sniffles	CCS	30	94.73	92.05	96.88	93.37	95.79
SVIM	CCS	30	91.96	36.29	89.69	52.04	90.81	SVIM	CCS	30	93.7	75.36	92.78	83.54	93.24
CuteSV	CCS	40	75.72	61.07	97.51	67.61	85.24	CuteSV	CCS	40	79.11	93.87	98.95	85.86	87.92
Dysgu	CCS	40	93.92	53.4	95.06	68.09	94.49	Dysgu	CCS	40	96.82	91.32	97.19	93.99	97
NGSEP	CCS	40	92.02	55.01	92.06	68.85	92.04	NGSEP	CCS	40	96.1	91.82	94.63	93.91	95.36
Sniffles	CCS	40	92.44	52.36	94.28	66.85	93.35	Sniffles	CCS	40	95.02	91.96	97.12	93.47	96.06
SVIM	CCS	40	91.88	35.48	90.05	51.19	90.96	SVIM	CCS	40	93.75	73.16	93	82.18	93.37
CuteSV	CCS	56	75.31	61.28	97.68	67.58	85.05	CuteSV	CCS	56	78.74	93.83	99.07	85.62	87.74
Dysgu	CCS	56	93.93	53.61	95.37	68.26	94.64	Dysgu	CCS	56	96.82	91.51	97.55	94.09	97.18
NGSEP	CCS	56	91.88	55.32	91.9	69.06	91.89	NGSEP	CCS	56	96.2	91.76	94.42	93.93	95.3
Sniffles	CCS	56	92.58	52.8	94.5	67.25	93.53	Sniffles	CCS	56	95.15	92.22	97.28	93.66	96.2
SVIM	CCS	56	91.99	35.02	89.98	50.73	90.97	SVIM	CCS	56	93.83	71.32	92.97	81.04	93.4
CuteSV	ONT_UL	5	19.53	60.64	90.27	29.54	32.11	CuteSV	ONT_UL	5	21.65	95.23	90.83	35.27	34.97
Dysgu	ONT_UL	5	51.14	48.68	81.86	49.88	62.95	Dysgu	ONT_UL	5	55	85.86	82.83	67.05	66.11
NGSEP	ONT_UL	5	49.01	59.18	77.67	53.62	60.1	NGSEP	ONT_UL	5	55.18	89.94	78.52	68.4	64.81
Sniffles	ONT_UL	5	65.28	52.21	79.78	58.01	71.81	Sniffles	ONT_UL	5	69.51	88.82	81.81	77.99	75.16
SVIM	ONT_UL	5	80.44	20.94	33.16	33.23	46.96	SVIM	ONT_UL	5	83.66	23.11	36.44	36.22	50.77
CuteSV	ONT_UL	10	54.42	57.06	91.1	55.71	68.14	CuteSV	ONT_UL	10	58.34	92.32	92.54	71.5	71.56
Dysgu	ONT_UL	10	74.46	51.23	86.28	60.69	79.94	Dysgu	ONT_UL	10	79.38	86.56	87.82	82.81	83.39
NGSEP	ONT_UL	10	64.19	60.57	78.67	62.33	70.7	NGSEP	ONT_UL	10	71.32	89.53	80.68	79.39	75.71
Sniffles	ONT_UL	10	79.84	51.47	84.95	62.59	82.32	Sniffles	ONT_UL	10	83.94	88.17	87.28	86	85.58
SVIM	ONT_UL	10	89.5	18.89	56.2	31.2	69.04	SVIM	ONT_UL	10	91.77	15.53	61.59	26.56	73.71
CuteSV	ONT_UL	20	78.31	52.71	94.18	63.01	85.51	CuteSV	ONT_UL	20	82.84	88.93	96.07	85.78	88.97
Dysgu	ONT_UL	20	81.78	53.45	90.12	64.65	85.75	Dysgu	ONT_UL	20	87.28	88.03	91.89	87.65	89.53
NGSEP	ONT_UL	20	68.76	61.32	75.62	64.82	72.03	NGSEP	ONT_UL	20	76.2	89.63	78.2	82.37	77.19
Sniffles	ONT_UL	20	84.01	52.71	89.01	64.78	86.44	Sniffles	ONT_UL	20	88.55	89.13	91.22	88.84	89.87
SVIM	ONT_UL	20	89.76	16.68	65.7	28.14	75.87	SVIM	ONT_UL	20	91.91	9.13	71.67	16.61	80.54
CuteSV	ONT_UL	30	80.95	52.46	96.07	63.66	87.86	CuteSV	ONT_UL	30	85.56	88.58	97.59	87.04	91.18
Dysgu	ONT_UL	30	82.51	54.86	91.38	65.9	86.72	Dysgu	ONT_UL	30	88.02	88.95	93.05	88.48	90.47
NGSEP	ONT_UL	30	70.15	62.51	73.59	66.11	71.83	NGSEP	ONT_UL	30	77.43	90.02	76.25	83.26	76.84
Sniffles	ONT_UL	30	84.43	54	91.05	65.87	87.62	Sniffles	ONT_UL	30	89.18	89.67	92.87	89.42	90.99
SVIM	ONT_UL	30	88.76	16.48	66.79	27.8	76.22	SVIM	ONT_UL	30	90.94	6.5	72.66	12.13	80.78
CuteSV	ONT_UL	40	81.16	52.46	97.1	63.72	88.42	CuteSV	ONT_UL	40	86.11	88.83	98.34	87.45	91.82
Dysgu	ONT_UL	40	82.81	55.45	92.07	66.42	87.19	Dysgu	ONT_UL	40	88.61	89.81	93.63	89.21	91.05
NGSEP	ONT_UL	40	70.53	63.01	73.01	66.56	71.75	NGSEP	ONT_UL	40	77.67	89.97	75.89	83.37	76.77
Sniffles	ONT_UL	40	84.42	54.38	91.23	66.15	87.69	Sniffles	ONT_UL	40	89.14	89.32	93.09	89.23	91.07
SVIM	ONT_UL	40	88.07	16.37	67.2	27.61	76.23	SVIM	ONT_UL	40	90.32	5.04	73.18	9.55	80.85
CuteSV	ONT_UL	47	81.05	52.56	97.57	63.76	88.55	CuteSV	ONT_UL	47	85.87	88.79	98.65	87.3	91.82
Dysgu	ONT_UL	47	83.2	55.63	91.99	66.67	87.37	Dysgu	ONT_UL	47	88.81	89.92	93.73	89.36	91.2
NGSEP	ONT_UL	47	70.69	63.1	73.07	66.68	71.86	NGSEP	ONT_UL	47	77.93	90.31	75.85	83.67	76.88
Sniffles	ONT_UL	47	84.76	55.13	91.39	66.81	87.95	Sniffles	ONT_UL	47	89.54	89.92	93.08	89.73	91.28
SVIM	ONT_UL	47	87.72	16.35	67.57	27.56	76.34	SVIM	ONT_UL	47	89.89	4.36	73.43	8.31	80.83

## Sheet: Results_GIAB_HG002_DEL
HG002_GIAB_T1+2_BENCHMARK_DEL								HG002_GIAB_T1_BENCHMARK_DEL
Caller	Platform	Depth	Recall	Precision	GTAccuracy	Fscore	GTFscore	Caller	Platform	Depth	Recall	Precision	GTAccuracy	Fscore	GTFscore
CuteSV	CCS	5	20.47	68.82	86.93	31.55	33.14	CuteSV	CCS	5	22.29	99.05	88.89	36.39	35.64
Dysgu	CCS	5	71.17	63.89	87.18	67.34	78.37	Dysgu	CCS	5	75.57	97.81	88.94	85.26	81.71
NGSEP	CCS	5	68.77	61.27	76.77	64.81	72.55	NGSEP	CCS	5	73.16	96.79	78.48	83.33	75.73
Sniffles	CCS	5	69.8	60.11	86.37	64.59	77.21	Sniffles	CCS	5	74.02	96.76	88.13	83.88	80.46
SVIM	CCS	5	87.17	52.27	44.61	65.35	59.02	SVIM	CCS	5	90.45	93.18	46.81	91.79	61.69
CuteSV	CCS	10	53.49	67.04	89.38	59.5	66.93	CuteSV	CCS	10	57.3	98.45	91.02	72.44	70.33
Dysgu	CCS	10	89.24	61.91	92.01	73.11	90.6	Dysgu	CCS	10	93.5	97.44	93.76	95.43	93.63
NGSEP	CCS	10	87.03	59.54	90.88	70.71	88.91	NGSEP	CCS	10	91.24	96.3	92.74	93.7	91.98
Sniffles	CCS	10	86.37	57.87	92.04	69.3	89.11	Sniffles	CCS	10	90.26	96.24	93.85	93.15	92.02
SVIM	CCS	10	94.39	48.77	80.24	64.31	86.74	SVIM	CCS	10	97.45	91.01	82.94	94.12	89.61
CuteSV	CCS	20	74.07	66.36	94.36	70	82.99	CuteSV	CCS	20	78.02	97.76	95.91	86.78	86.04
Dysgu	CCS	20	93.99	61.09	93.72	74.05	93.85	Dysgu	CCS	20	97.95	97.14	95.31	97.55	96.61
NGSEP	CCS	20	91.42	58.6	95.87	71.42	93.59	NGSEP	CCS	20	95.57	95.75	97.83	95.66	96.69
Sniffles	CCS	20	91.81	57.42	95.51	70.65	93.62	Sniffles	CCS	20	95.69	96.03	97.31	95.86	96.49
SVIM	CCS	20	95.29	45.36	93.69	61.46	94.48	SVIM	CCS	20	98.26	87.75	96.19	92.71	97.21
CuteSV	CCS	30	76.75	65.61	96.18	70.74	85.37	CuteSV	CCS	30	80.69	97.52	97.55	88.31	88.32
Dysgu	CCS	30	94.06	61.53	94.37	74.4	94.21	Dysgu	CCS	30	98.05	97.21	96.02	97.63	97.02
NGSEP	CCS	30	91.85	58.61	96.15	71.56	93.95	NGSEP	CCS	30	96.24	95.96	98.07	96.1	97.15
Sniffles	CCS	30	93.07	57.25	96.22	70.9	94.62	Sniffles	CCS	30	96.98	95.92	97.96	96.45	97.47
SVIM	CCS	30	95.42	43.83	95.12	60.06	95.27	SVIM	CCS	30	98.29	84.76	97.77	91.02	98.03
CuteSV	CCS	40	77.02	65.84	96.91	70.99	85.83	CuteSV	CCS	40	80.9	97.39	98.38	88.38	88.79
Dysgu	CCS	40	94.36	61.33	94.58	74.34	94.47	Dysgu	CCS	40	98.31	97.11	96.22	97.7	97.25
NGSEP	CCS	40	91.92	58.65	96.19	71.61	94.01	NGSEP	CCS	40	96.38	95.67	98.1	96.03	97.23
Sniffles	CCS	40	93.48	57.28	96.59	71.03	95.01	Sniffles	CCS	40	97.4	95.81	98.36	96.6	97.88
SVIM	CCS	40	95.38	42.69	95.41	58.98	95.39	SVIM	CCS	40	98.31	81.95	98.13	89.39	98.22
CuteSV	CCS	56	76.4	66.32	97.36	71	85.62	CuteSV	CCS	56	80.38	97.4	98.67	88.07	88.59
Dysgu	CCS	56	94.32	61.58	94.73	74.51	94.52	Dysgu	CCS	56	98.33	97.18	96.32	97.75	97.31
NGSEP	CCS	56	91.96	58.88	96.43	71.79	94.14	NGSEP	CCS	56	96.45	95.7	98.25	96.07	97.34
Sniffles	CCS	56	93.75	57.35	96.72	71.16	95.21	Sniffles	CCS	56	97.62	95.91	98.46	96.75	98.04
SVIM	CCS	56	95.35	41.62	95.66	57.95	95.5	SVIM	CCS	56	98.17	79.12	98.4	87.62	98.28
CuteSV	ONT_UL	5	22.08	64.06	89.63	32.84	35.43	CuteSV	ONT_UL	5	24.84	96.93	91.08	39.55	39.03
Dysgu	ONT_UL	5	53.23	61.87	82.24	57.23	64.63	Dysgu	ONT_UL	5	57.3	96.98	84.62	72.04	68.33
NGSEP	ONT_UL	5	65.48	62.59	79.4	64	71.77	NGSEP	ONT_UL	5	70.61	90.7	80.44	79.41	75.21
Sniffles	ONT_UL	5	69.76	57.59	87.1	63.09	77.47	Sniffles	ONT_UL	5	73.83	88.34	88.39	80.44	80.46
SVIM	ONT_UL	5	87.69	39.2	46.35	54.18	60.65	SVIM	ONT_UL	5	90.55	14.86	48.66	25.53	63.3
CuteSV	ONT_UL	10	60.33	62.51	92.22	61.4	72.94	CuteSV	ONT_UL	10	65.13	96.27	93.67	77.7	76.84
Dysgu	ONT_UL	10	81.42	60.3	86.09	69.29	83.69	Dysgu	ONT_UL	10	86.04	95.46	88.71	90.51	87.35
NGSEP	ONT_UL	10	84.15	61.4	88.81	71	86.42	NGSEP	ONT_UL	10	89.69	86.14	90.28	87.88	89.98
Sniffles	ONT_UL	10	85.54	56.84	93.06	68.3	89.14	Sniffles	ONT_UL	10	89.93	87.83	94.81	88.87	92.31
SVIM	ONT_UL	10	94.59	28.23	78.67	43.49	85.9	SVIM	ONT_UL	10	97	8.53	83.21	15.68	89.58
CuteSV	ONT_UL	20	87.03	59.49	95.91	70.67	91.25	CuteSV	ONT_UL	20	92.07	94.99	97.52	93.51	94.72
Dysgu	ONT_UL	20	90.84	59.49	87.31	71.89	89.04	Dysgu	ONT_UL	20	95.07	94.31	89.45	94.69	92.17
NGSEP	ONT_UL	20	89.24	61.64	89.82	72.92	89.53	NGSEP	ONT_UL	20	94.78	87.96	91.66	91.24	93.19
Sniffles	ONT_UL	20	90.67	57.43	96.12	70.32	93.32	Sniffles	ONT_UL	20	94.5	89.63	97.66	92	96.05
SVIM	ONT_UL	20	95.6	23.16	88.58	37.29	91.96	SVIM	ONT_UL	20	97.36	4.64	93.57	8.86	95.43
CuteSV	ONT_UL	30	89.85	58.66	97.14	70.98	93.35	CuteSV	ONT_UL	30	94.86	95.33	98.52	95.09	96.66
Dysgu	ONT_UL	30	92.87	59.35	87.31	72.42	90	Dysgu	ONT_UL	30	96.83	93.71	89.38	95.24	92.96
NGSEP	ONT_UL	30	90.38	62	89.29	73.55	89.83	NGSEP	ONT_UL	30	95.62	89.48	91.23	92.45	93.37
Sniffles	ONT_UL	30	91.46	58.23	96.61	71.16	93.96	Sniffles	ONT_UL	30	95.64	90.74	98.08	93.12	96.84
SVIM	ONT_UL	30	95.69	21	89.37	34.44	92.42	SVIM	ONT_UL	30	97.64	3.22	94.22	6.24	95.9
CuteSV	ONT_UL	40	90.4	58.59	97.69	71.1	93.9	CuteSV	ONT_UL	40	95.36	95.27	98.93	95.31	97.11
Dysgu	ONT_UL	40	93.26	59.21	87.31	72.43	90.19	Dysgu	ONT_UL	40	97.09	93.02	89.26	95.01	93.01
NGSEP	ONT_UL	40	90.53	62.52	88.34	73.96	89.42	NGSEP	ONT_UL	40	95.76	90.16	90.3	92.87	92.95
Sniffles	ONT_UL	40	91.7	58.94	96.92	71.76	94.24	Sniffles	ONT_UL	40	95.88	91.85	98.34	93.82	97.09
SVIM	ONT_UL	40	95.99	19.68	89.16	32.66	92.45	SVIM	ONT_UL	40	97.83	2.49	94.13	4.86	95.94
CuteSV	ONT_UL	47	90.38	58.69	97.67	71.17	93.88	CuteSV	ONT_UL	47	95.48	95.18	98.93	95.33	97.17
Dysgu	ONT_UL	47	93.59	59.01	87.39	72.38	90.38	Dysgu	ONT_UL	47	97.29	92.32	89.38	94.74	93.17
NGSEP	ONT_UL	47	90.62	62.85	88.15	74.22	89.37	NGSEP	ONT_UL	47	95.78	90.3	90.38	92.96	93
Sniffles	ONT_UL	47	91.63	59.57	97.06	72.2	94.27	Sniffles	ONT_UL	47	96	92.01	98.41	93.96	97.19
SVIM	ONT_UL	47	96.04	19.07	89.18	31.82	92.48	SVIM	ONT_UL	47	97.83	2.16	94.28	4.22	96.02

## Sheet: Results_GIAB_pbsv_included_HG00
HG002_GIAB_HiFi_T1+2_and_T1_including_pbsv_BENCHMARK
Caller	Tier	Platform	Depth	Recall	Precision	GTAccuracy	Fscore	GTFscore
CuteSV	T1	CCS	5	21.98	97.47	89.95	35.87	35.33
Dysgu	T1	CCS	5	50.67	97.08	87.1	66.58	64.07
NGSEP	T1	CCS	5	68.91	95.19	82.07	79.95	74.92
pbsv	T1	CCS	5	49.93	95.82	88.8	65.65	63.92
Sniffles	T1	CCS	5	69.87	94.61	88.75	80.38	78.19
SVIM	T1	CCS	5	84.32	89.27	45.01	86.72	58.69
CuteSV	T1	CCS	10	60.41	96.6	92.34	74.33	73.04
Dysgu	T1	CCS	10	81.16	95.95	90.95	87.94	85.78
NGSEP	T1	CCS	10	88.8	94.14	93.01	91.39	90.86
pbsv	T1	CCS	10	81.98	94.36	93.24	87.74	87.25
Sniffles	T1	CCS	10	87.32	93.64	93.85	90.37	90.47
SVIM	T1	CCS	10	93.12	86.04	80.7	89.44	86.47
CuteSV	T1	CCS	20	88.47	95.7	96.56	91.94	92.34
Dysgu	T1	CCS	20	92.86	94.59	93.18	93.72	93.02
NGSEP	T1	CCS	20	94.19	93.6	96.09	93.89	95.13
pbsv	T1	CCS	20	93.58	92.35	95.46	92.96	94.51
Sniffles	T1	CCS	20	93.11	93.55	96.62	93.33	94.83
SVIM	T1	CCS	20	94.69	81.98	93.52	87.88	94.1
CuteSV	T1	CCS	30	93.21	95.34	98.06	94.26	95.57
Dysgu	T1	CCS	30	94.74	94.07	93.69	94.4	94.21
NGSEP	T1	CCS	30	95.16	93.72	96.23	94.43	95.69
pbsv	T1	CCS	30	95.12	91.64	95.83	93.35	95.47
Sniffles	T1	CCS	30	94.91	93.77	97.39	94.33	96.13
SVIM	T1	CCS	30	95.03	79.33	94.92	86.47	94.97
CuteSV	T1	CCS	40	94.16	95.15	98.68	94.65	96.37
Dysgu	T1	CCS	40	95.6	93.57	94	94.58	94.79
NGSEP	T1	CCS	40	95.51	93.62	96.19	94.56	95.85
pbsv	T1	CCS	40	95.6	91.44	95.77	93.47	95.68
Sniffles	T1	CCS	40	95.44	93.62	97.65	94.52	96.53
SVIM	T1	CCS	40	95.24	76.96	95.18	85.13	95.21
CuteSV	T1	CCS	56	94.79	95.14	98.91	94.97	96.81
Dysgu	T1	CCS	56	96.22	93.24	94.17	94.71	95.18
NGSEP	T1	CCS	56	95.78	93.67	96.17	94.71	95.97
pbsv	T1	CCS	56	95.75	91.29	95.85	93.46	95.8
Sniffles	T1	CCS	56	95.8	93.83	97.82	94.81	96.8
SVIM	T1	CCS	56	95.36	74.73	95.36	83.8	95.36
CuteSV	T1+T2	CCS	5	20.65	66.81	87.89	31.55	33.44
Dysgu	T1+T2	CCS	5	47.67	65.41	85.34	55.15	61.17
NGSEP	T1+T2	CCS	5	64.94	62.82	80.86	63.86	72.03
pbsv	T1+T2	CCS	5	46.77	63.95	87.11	54.03	60.86
Sniffles	T1+T2	CCS	5	66.2	60.31	86.98	63.12	75.18
SVIM	T1+T2	CCS	5	81.43	51.42	43.04	63.04	56.31
CuteSV	T1+T2	CCS	10	57.28	64.81	90.74	60.81	70.23
Dysgu	T1+T2	CCS	10	77.96	62.26	89.18	69.23	83.19
NGSEP	T1+T2	CCS	10	84.84	60.27	91.11	70.48	87.86
pbsv	T1+T2	CCS	10	78.17	60.75	91.12	68.37	84.15
Sniffles	T1+T2	CCS	10	84.25	57.29	91.32	68.2	87.64
SVIM	T1+T2	CCS	10	90.63	46.88	77.92	61.79	83.8
CuteSV	T1+T2	CCS	20	84.56	63.37	94.82	72.45	89.4
Dysgu	T1+T2	CCS	20	89.76	59.49	91.27	71.55	90.51
NGSEP	T1+T2	CCS	20	90.29	59.1	93.86	71.44	92.04
pbsv	T1+T2	CCS	20	89.96	56.86	92.97	69.68	91.44
Sniffles	T1+T2	CCS	20	90.08	56.56	93.97	69.49	91.98
SVIM	T1+T2	CCS	20	92.45	43.03	90.65	58.72	91.54
CuteSV	T1+T2	CCS	30	88.9	62.58	96.54	73.45	92.56
Dysgu	T1+T2	CCS	30	91.65	58.24	91.96	71.22	91.8
NGSEP	T1+T2	CCS	30	91.07	58.77	93.92	71.44	92.47
pbsv	T1+T2	CCS	30	91.28	54.88	93.27	68.55	92.26
Sniffles	T1+T2	CCS	30	91.69	56.32	94.86	69.78	93.25
SVIM	T1+T2	CCS	30	92.75	41.35	91.94	57.2	92.34
CuteSV	T1+T2	CCS	40	89.77	62.29	97.18	73.55	93.33
Dysgu	T1+T2	CCS	40	92.45	57.53	92.14	70.92	92.29
NGSEP	T1+T2	CCS	40	91.29	58.72	93.84	71.47	92.55
pbsv	T1+T2	CCS	40	91.67	54.34	93.29	68.23	92.47
Sniffles	T1+T2	CCS	40	92.27	56.25	95.24	69.9	93.73
SVIM	T1+T2	CCS	40	92.89	40.24	92.28	56.16	92.58
CuteSV	T1+T2	CCS	56	90.36	62.28	97.49	73.74	93.79
Dysgu	T1+T2	CCS	56	93.08	57.12	92.32	70.8	92.7
NGSEP	T1+T2	CCS	56	91.4	58.92	93.91	71.65	92.64
pbsv	T1+T2	CCS	56	91.73	54.06	93.25	68.03	92.48
Sniffles	T1+T2	CCS	56	92.66	56.5	95.48	70.2	94.05
SVIM	T1+T2	CCS	56	93.09	39.55	92.39	55.52	92.74

## Sheet: Results_GIAB_execution_performa
TIME_BENCHMARK					NGSEP_MEMORY_BENCHMARK
Caller	Platform	Depth	Time (seconds)		Caller	Depth	Type	Memory (Mb)
CuteSV	CCS	5	243		NGSEP	5	Remaining Heap at Peak (RHP)	1677
Dysgu	CCS	5	156		NGSEP	5	New Allocated Space At Peak (NAP)	1012
NGSEP	CCS	5	323		NGSEP	10	Remaining Heap at Peak (RHP)	2463
Sniffles	CCS	5	123		NGSEP	10	New Allocated Space At Peak (NAP)	1163
SVIM	CCS	5	211		NGSEP	20	Remaining Heap at Peak (RHP)	5028
pbsv	CCS	5	376		NGSEP	20	New Allocated Space At Peak (NAP)	1425
CuteSV	CCS	10	426		NGSEP	30	Remaining Heap at Peak (RHP)	7268
Dysgu	CCS	10	394		NGSEP	30	New Allocated Space At Peak (NAP)	1573
NGSEP	CCS	10	634		NGSEP	40	Remaining Heap at Peak (RHP)	13814
Sniffles	CCS	10	223		NGSEP	40	New Allocated Space At Peak (NAP)	1528
SVIM	CCS	10	408		NGSEP	56	Remaining Heap at Peak (RHP)	14649
pbsv	CCS	10	670		NGSEP	56	New Allocated Space At Peak (NAP)	1479
CuteSV	CCS	20	851
Dysgu	CCS	20	589
NGSEP	CCS	20	1132
Sniffles	CCS	20	430
SVIM	CCS	20	934
pbsv	CCS	20	1237
CuteSV	CCS	30	1290
Dysgu	CCS	30	765
NGSEP	CCS	30	2025
Sniffles	CCS	30	669
SVIM	CCS	30	1302
pbsv	CCS	30	1782
CuteSV	CCS	40	1657
Dysgu	CCS	40	988
NGSEP	CCS	40	2350
Sniffles	CCS	40	889
SVIM	CCS	40	1861
pbsv	CCS	40	2456
CuteSV	CCS	56	2381
Dysgu	CCS	56	1384
NGSEP	CCS	56	3033
Sniffles	CCS	56	1154
SVIM	CCS	56	2609
pbsv	CCS	56	3682

## Sheet: Results_HGSVC2
HGSVC2_20xPBHiFi_BENCHMARK									HGSVC2_20xPBHiFi_halfpct_BENCHMARK
caller	sample	platform	depth	Recall	Precision	GTAccuracy	Fscore	GTFscore	caller	sample	platform	depth	Recall	Precision	GTAccuracy	Fscore	GTFscore
CuteSV	HG00514	hifi	20	68.58	78.97	92.92	73.41	78.92	CuteSV	HG00514	hifi	20	74.47	85.76	91.72	79.72	82.2
Dysgu	HG00514	hifi	20	77.85	50.3	64.24	61.12	70.39	Dysgu	HG00514	hifi	20	86.35	55.8	63.89	67.79	73.44
NGSEP	HG00514	hifi	20	74.17	70.6	92.47	72.34	82.32	NGSEP	HG00514	hifi	20	79.87	76.03	91.65	77.9	85.36
Sniffles	HG00514	hifi	20	8.4	7.85	37.35	8.12	13.72	Sniffles	HG00514	hifi	20	79.75	74.52	37.4	77.04	50.92
SVIM	HG00514	hifi	20	85.54	48.31	84.6	61.75	85.07	SVIM	HG00514	hifi	20	92.29	52.12	83.67	66.62	87.77
CuteSV	HG00733	hifi	20	70.9	80.95	92.43	75.59	80.25	CuteSV	HG00733	hifi	20	75.51	86.21	91.33	80.5	82.67
Dysgu	HG00733	hifi	20	79.35	54.43	67.39	64.57	72.88	Dysgu	HG00733	hifi	20	86.02	59	67	69.99	75.33
NGSEP	HG00733	hifi	20	75.49	73.87	92.64	74.67	83.19	NGSEP	HG00733	hifi	20	79.54	77.83	91.91	78.68	85.28
Sniffles	HG00733	hifi	20	7.92	7.36	38.36	7.63	13.13	Sniffles	HG00733	hifi	20	81.02	75.39	40.44	78.1	53.95
SVIM	HG00733	hifi	20	87.26	42.15	85.33	56.84	86.28	SVIM	HG00733	hifi	20	91.84	44.36	84.52	59.82	88.03
CuteSV	NA19240	hifi	20	69.24	78.33	91.56	73.5	78.85	CuteSV	NA19240	hifi	20	76.55	86.6	90.28	81.27	82.85
Dysgu	NA19240	hifi	20	77.58	57.16	71.28	65.82	74.3	Dysgu	NA19240	hifi	20	87.1	64.17	70.82	73.9	78.12
NGSEP	NA19240	hifi	20	72.51	73.23	93.09	72.87	81.52	NGSEP	NA19240	hifi	20	79.32	80.1	92.31	79.71	85.32
Sniffles	NA19240	hifi	20	10.03	9.17	41.38	9.58	16.15	Sniffles	NA19240	hifi	20	80.8	73.88	44	77.18	56.97
SVIM	NA19240	hifi	20	84.94	49.01	85.31	62.15	85.12	SVIM	NA19240	hifi	20	92.76	53.52	84.66	67.87	88.53
HGSVC2_20xPBHiFi_non_repeat_regions_BENCHMARK									HGSVC2_20xPBHiFi_non_repeat_regions_half_pct_BENCHMARK
caller	sample	platform	depth	Recall	Precision	GTAccuracy	Fscore	GTFscore	caller	sample	platform	depth	Recall	Precision	GTAccuracy	Fscore	GTFscore
CuteSV	HG00514	hifi	20	85.32	92.92	96.44	88.96	90.54	CuteSV	HG00514	hifi	20	86.83	94.57	96.31	90.53	91.32
Dysgu	HG00514	hifi	20	85.25	90.07	63.17	87.59	72.57	Dysgu	HG00514	hifi	20	86.51	91.39	62.86	88.88	72.81
NGSEP	HG00514	hifi	20	86.3	89.79	97.88	88.01	91.73	NGSEP	HG00514	hifi	20	87.47	91.01	97.69	89.21	92.3
Sniffles	HG00514	hifi	20	1.26	1.3	31.08	1.28	2.42	Sniffles	HG00514	hifi	20	86.07	89.26	41.87	87.64	56.34
SVIM	HG00514	hifi	20	91.34	85.91	94.95	88.54	93.11	SVIM	HG00514	hifi	20	92.92	87.39	94.78	90.07	93.84
CuteSV	HG00733	hifi	20	85.19	93.51	96.21	89.16	90.37	CuteSV	HG00733	hifi	20	86.24	94.66	96.04	90.25	90.88
Dysgu	HG00733	hifi	20	84.39	90.13	66.23	87.17	74.22	Dysgu	HG00733	hifi	20	85.29	91.09	66.18	88.09	74.53
NGSEP	HG00733	hifi	20	85.5	91.99	98.05	88.63	91.35	NGSEP	HG00733	hifi	20	86.32	92.87	97.86	89.48	91.73
Sniffles	HG00733	hifi	20	1.45	1.51	33.33	1.48	2.78	Sniffles	HG00733	hifi	20	86.28	89.91	44.39	88.06	58.62
SVIM	HG00733	hifi	20	91.16	42.73	95.34	58.18	93.2	SVIM	HG00733	hifi	20	92.51	43.36	95.03	59.04	93.75
CuteSV	NA19240	hifi	20	84.05	92.7	96.1	88.16	89.67	CuteSV	NA19240	hifi	20	85.63	94.44	95.98	89.82	90.51
Dysgu	NA19240	hifi	20	84.55	90.81	72.39	87.57	78	Dysgu	NA19240	hifi	20	83.42	92.33	72.05	87.65	77.32
NGSEP	NA19240	hifi	20	85.59	91.45	98.38	88.42	91.54	NGSEP	NA19240	hifi	20	86.8	92.74	98.26	89.67	92.18
Sniffles	NA19240	hifi	20	1.37	1.45	34.34	1.41	2.63	Sniffles	NA19240	hifi	20	84.89	89.41	48.84	87.09	62.01
SVIM	NA19240	hifi	20	90.41	82.27	95.27	86.15	92.78	SVIM	NA19240	hifi	20	92.25	83.95	95.15	87.91	93.68
